# Supplementary material for: Crowdsourcing Participatory Evaluation of Medical Pictograms Using Amazon Mechanical Turk
Source: J Med Internet Res. 2013 Jun 3;15(6):e108. doi: 10.2196/jmir.2513 (PMC3785992; doi:10.2196/jmir.2513)
Supplement: Supplementary file 1 [file jmir_v15i6e108_app1.csv]

AverageComprehensionScore	Gender	EducationalLevel	ComputerUseFrequency	ReadingPrescriptionFrequency	ChildrenOrSeniorsNumber	Age	OfficialText1	TurkerGuess1	CoderA1	CoderB1	OfficialText2	TurkerGuess2	CoderA2	CoderB2	OfficialText3	TurkerGuess3	CoderA3	CoderB3	OfficialText4	TurkerGuess4	CoderA4	CoderB4	OfficialText5	TurkerGuess5	CoderA5	CoderB5	OfficialText6	TurkerGuess6	CoderA6	CoderB6	OfficialText7	TurkerGuess7	CoderA7	CoderB7	OfficialText8	TurkerGuess8	CoderA8	CoderB8	OfficialText9	TurkerGuess9	CoderA9	CoderB9	OfficialText10	TurkerGuess10	CoderA10	CoderB10	OfficialText11	TurkerGuess11	CoderA11
76.2	2	4	5	1	0	4	Take 1 hour before meals	Take the medication 1 hour prior to eating	1	1	Wash hands, place drops in nose, wash hands again	Wash your hands before and after using these nasal drops.	1	1	Store in refrigerator	Refrigerate this medication	1	1	Do not take if pregnant	Do not take this medication if you are pregnant.	1	1	Call your doctor	Call your doctor.	1	1	Dissolve in water	Dissolve the tablet in water prior to drinking.	2	2	Injection	Use a syringe	2	2	Shake well	Shake the bottle	1	1	If this medicine makes you dizzy, do not drive	This medication may make you dizzy. Do not drive a vehicle.	1	2	Do not smoke	No smoking.	1	1	Check your pulse	Take your pulse.	1
76.2	2	5	1	5	1	2	Take 1 hour before meals	Take the medicine one hour before eating	1	1	Wash hands, place drops in nose, wash hands again	Wash your hands before and after using the nose drops	1	1	Store in refrigerator	Keep your medication in the refrigerator	1	1	Do not take if pregnant	Don't take this medication if you're pregnant	1	1	Call your doctor	Call your doctor	1	1	Dissolve in water	Dissolve the tablet in water and then drink it.	2	2	Injection	an injection	1	1	Shake well	Shake the medication	1	1	If this medicine makes you dizzy, do not drive	The medication might make you dizzy, so don't operate a vehicle	1	2	Do not smoke	don't smoke	1	1	Check your pulse	take your pulse	1
75.0	2	3	3	2	1	3	Take 1 hour before meals	Take one hour before eating.	1	1	Wash hands, place drops in nose, wash hands again				Store in refrigerator	Keep this medicine refrigerated.	1	1	Do not take if pregnant	Do not take if you are pregnant.	1	1	Call your doctor				Dissolve in water	Dissolve completely in water before taking this medicine.	2	2	Injection	Injected medication.	1	1	Shake well	Shake before using.	1	2	If this medicine makes you dizzy, do not drive	Can cause drowsiness, do not drive after taking it.	1	1	Do not smoke	Do not smoke.	1	1	Check your pulse	Taking a person's pulse.	1
75.0	2	4	2	4		2	Take 1 hour before meals	Take the pill one hour before eating.	1	1	Wash hands, place drops in nose, wash hands again	Wash hands before and after administering the nasal drops.	1	1	Store in refrigerator	Keep the medication refrigerated.	1	1	Do not take if pregnant	Do not take this medication if pregnant.	1	1	Call your doctor	Talk to your doctor.	1	1	Dissolve in water	Place the tablet in water and wait for it to dissolve before drinking.	2	2	Injection	Inject this substance.	1	2	Shake well	Shake before using this item.	2	2	If this medicine makes you dizzy, do not drive	This medication may cause dizziness. Do not drive while under its influence.	1	2	Do not smoke	Do not smoke.	1	1	Check your pulse	Measure you heart rate by feeling the pulse in your wrist over a period of time.	2
77.5	2	4	1	4	3	2	Take 1 hour before meals	Take the pill an hour before eating.	1	1	Wash hands, place drops in nose, wash hands again	Wash hands before and after applying nose drops.	1	1	Store in refrigerator	Keep prescription in fridge.	1	1	Do not take if pregnant	Don't take if pregnant.	1	1	Call your doctor	Call the doctor.	1	1	Dissolve in water	De-solve in water then drink.	2	2	Injection	Shots available here.	2	2	Shake well	Shake well	1	1	If this medicine makes you dizzy, do not drive	Drug can cause dizziness and should not be taken before driving.	1	2	Do not smoke	no smoking	1	1	Check your pulse	check pulse	1
72.5	2	3	4	2	1	4	Take 1 hour before meals	Take the medicine within an hour of eating	3	3	Wash hands, place drops in nose, wash hands again	Wash hands, lay head back and put drops in nose, wash hands when done.	1	1	Store in refrigerator	Keep medicine in refridgerator	1	1	Do not take if pregnant	Do not take if you are pregnant	1	1	Call your doctor	Call your doctor	1	1	Dissolve in water	Drop pill into glass of water, let dissolve, drink	2	2	Injection	injection	1	1	Shake well	Shake well	1	1	If this medicine makes you dizzy, do not drive	Medicine may cause light headedness. Do not drive.	1	2	Do not smoke	Do not smoke	1	1	Check your pulse	Take your pulse and time it on your watch	2
76.2	2	4	5	5		4	Take 1 hour before meals	Take your pill 1 hour before eating.	1	1	Wash hands, place drops in nose, wash hands again	Wash your hands, then apply nose drops, then wash hands again.	1	1	Store in refrigerator	Keep your prescription in the fridge.	1	1	Do not take if pregnant	Don't take the pills when pregnant.	1	1	Call your doctor	Call your doctor.	1	1	Dissolve in water	Disolve tablet in water, then drink.	2	2	Injection	Use a syringe.	2	2	Shake well	Shake the bottle.	1	1	If this medicine makes you dizzy, do not drive	Taking this pill may make you dizzy. Don't drive.	1	2	Do not smoke	Don't smoke.	1	1	Check your pulse	Take your pulse.	1
68.8	1	3	5	1	1	4	Take 1 hour before meals	Take medicine 1 hour after you eat	4	4	Wash hands, place drops in nose, wash hands again	wash hands before putting nose drops in.	3	2	Store in refrigerator	The medicine must be refridgerated	1	1	Do not take if pregnant	Pregnant women should not use the medicine.	1	1	Call your doctor	Call your doctor.	1	1	Dissolve in water	Dissolve the pill in water before drinking it.	2	2	Injection	Inject the medicine.	1	1	Shake well	shake the medicine	1	1	If this medicine makes you dizzy, do not drive	pill could make you dizzy, do not operate a motor vehicle.	1	2	Do not smoke	no smoking	1	1	Check your pulse	check your pulse	1
73.8	1	4	5	2		5	Take 1 hour before meals	Take the medication one hour before a meal.	1	1	Wash hands, place drops in nose, wash hands again	Wash your hands before and after using the nose drops.	1	1	Store in refrigerator	Keep this medication refrigerated.	1	1	Do not take if pregnant	Do not take this medication if you are pregnant.	1	1	Call your doctor	Drive only of you DO NOT use a hand held cell phone.	4	4	Dissolve in water	Drop the medicine into a glass of water, wait until it dissolves and then drink it.	2	2	Injection	Inject this medicine and not to be taken internally.	1	1	Shake well	Shake well before using.	2	2	If this medicine makes you dizzy, do not drive	This medicine may cause drowsiness. Do not operate a motor vehicle after use.	1	2	Do not smoke	No Smoking.	1	1	Check your pulse	Take your pulse.	1
72.5	2	3	5	3	1	5	Take 1 hour before meals	Take the medication one hour before eating.	1	1	Wash hands, place drops in nose, wash hands again	First wash hands, then apply nasal drops, followed by washing hands again.	1	1	Store in refrigerator	Keep this medication in the refrigerator.	1	1	Do not take if pregnant	Do not take this medication if pregnant.	1	1	Call your doctor	Telephone your doctor.	1	1	Dissolve in water	Dissolve tablet in water and let sit before drinking.	2	2	Injection	Inject.	1	1	Shake well	Shake the bottle.	1	1	If this medicine makes you dizzy, do not drive	If the medication causes dizziness, do not drive.	1	1	Do not smoke	No smoking.	1	1	Check your pulse	Take pulse.	1
80.0		3	5	5	0	4	Take 1 hour before meals	Take pill one hour before meal	1	1	Wash hands, place drops in nose, wash hands again	Wash hands before and after using nasal drops.	1	1	Store in refrigerator	Keep medication refriderated.	1	1	Do not take if pregnant	Do not take if pregnant.	1	1	Call your doctor	Call doctor	1	1	Dissolve in water	Dissolve in water prior to drinking.	2	2	Injection	Take via injection.	1	1	Shake well	Shake before use.	2	2	If this medicine makes you dizzy, do not drive	Medication can cause dizziness. Do not drive.	1	2	Do not smoke	Do not smoke.	1	1	Check your pulse	Take pulse.	1
79.2	2	5	5	3	0	4	Take 1 hour before meals	Take pill 1 hour before eating.	1	1	Wash hands, place drops in nose, wash hands again	Wash your hands before and after administering nose drops.	1	1	Store in refrigerator	Medication must be refrigerated.	1	1	Do not take if pregnant	Do not take medication if pregnant.	1	1	Call your doctor	Any questions, please call your doctor.	1	1	Dissolve in water	Dissolve tablet in water prior to talking.	2	2	Injection	Use dispenser.	4	4	Shake well	Shake medication.	1	1	If this medicine makes you dizzy, do not drive	Medication may make you dizzy. Do not drive while taking this medication.	1	2	Do not smoke	No smoking.	1	1	Check your pulse	Take your pulse.	1
68.8	1	3	2	3	1		Take 1 hour before meals	take one hour before a meal	1	2	Wash hands, place drops in nose, wash hands again	Wash hands before and after applying drops	2	1	Store in refrigerator	Do not refrigerate	4	4	Do not take if pregnant	Do not take if pregnant	1	1	Call your doctor	talk to your doctor	1	2	Dissolve in water	place is water, let dissolve, drink	2	2	Injection	take with injection	1	1	Shake well	Shake first	1	1	If this medicine makes you dizzy, do not drive	makes you dizzy, do not drive	1	2	Do not smoke	Do not smoke while on this medication	2	2	Check your pulse	check your pulse	1
78.8	2	5	2	4	0	4	Take 1 hour before meals	wait one hour before eating	3	3	Wash hands, place drops in nose, wash hands again	wash hands before and after nose drops	1	1	Store in refrigerator	store in the refridgerator	1	1	Do not take if pregnant	don't take when pregnant	1	1	Call your doctor	call your doctor	1	1	Dissolve in water	dissolve in liquid	2	1	Injection	use a hyperdermic needle	2	2	Shake well	shake	1	1	If this medicine makes you dizzy, do not drive	may cause dizziness so don't drive	1	2	Do not smoke	do not smoke	1	1	Check your pulse	take your pulse	1
61.2	1	4	3	4	2	2	Take 1 hour before meals	don't eat for one hour	3	3	Wash hands, place drops in nose, wash hands again	wash your hands and eyes out with water.	4	4	Store in refrigerator	store medication in refrigerator	1	1	Do not take if pregnant	don't take if you're pregnant	1	1	Call your doctor	call your doctor	1	1	Dissolve in water	let medication dissolve in water before drinking.	2	2	Injection	get a shot	2	2	Shake well	shake the medicine	1	1	If this medicine makes you dizzy, do not drive	may cause dizziness, don't drive will on this medicine	1	2	Do not smoke	don't smoke	1	1	Check your pulse	check your heart rate	1
70.0	1	4	4	5		2	Take 1 hour before meals	take the pill one hour before a meal	1	1	Wash hands, place drops in nose, wash hands again	wash your hands before using the dropper. then was your hands when done	2	2	Store in refrigerator	store your prescription in the fridge	1	1	Do not take if pregnant	do not take the prescription while pregnant	1	1	Call your doctor	make sure you call your doctor	1	2	Dissolve in water	put the drug in water and wait for it to dissolve. then drink the water	2	2	Injection	take the drug in a syrynge	2	2	Shake well	shake the medication before taking	2	2	If this medicine makes you dizzy, do not drive	this drug may cause dizziness, avoid driving	1	2	Do not smoke	do not smoke	1	1	Check your pulse	check your pulse	1
70.0	2	2	4	2		5	Take 1 hour before meals	Take the pill one hour before a meal.	1	1	Wash hands, place drops in nose, wash hands again	Wash your hands before and after using the nose drops.	1	1	Store in refrigerator	Store the medicine in the refrigerator.	1	1	Do not take if pregnant	Do not take while you are pregnant.	1	1	Call your doctor	If you have any questions, ask your doctor.	1	2	Dissolve in water	Dissolve the pill in water and then drink the water.	2	2	Injection	This is taken by injection.	1	1	Shake well	Shake well before using.	2	2	If this medicine makes you dizzy, do not drive	May cause dizziness. Do not drive while on this medication.	1	2	Do not smoke	Do not smoke while taking this medication.	2	2	Check your pulse	Take your pulse.	1
56.2	2	4	5	5	0	1	Take 1 hour before meals	take a pill one hour before eating	1	1	Wash hands, place drops in nose, wash hands again	wash hands take drops in your nose and wash hands again	1	1	Store in refrigerator	refrigerate medicine	1	1	Do not take if pregnant	don't take while pregnant	1	1	Call your doctor	open and say ahhh	1	4	Dissolve in water	put pill in water let it dissolve and drink	2	2	Injection	needle	2	2	Shake well	shake well before you take	2	2	If this medicine makes you dizzy, do not drive	may cause dizziness do not operate a car	1	2	Do not smoke	no smoking	1	1	Check your pulse	checking pulse	1
72.5	2	5	2	2	2	5	Take 1 hour before meals	Take tablet one hour after a meal.	4	4	Wash hands, place drops in nose, wash hands again	Wash your hands. Place a drop or drops of medicine in the nostril. Then wash hands again.	1	1	Store in refrigerator	Refrigerate the prescription medicine.	1	1	Do not take if pregnant	Do not take this medication during pregnancy.	1	1	Call your doctor	Talk to your doctor.	1	2	Dissolve in water	Dissolve medicine in a glass of water. Let it sit until thoroughly dissolved (clear). Then drink the glass of liquid (dissolved medication).	2	2	Injection	Take this medication by injection.	1	1	Shake well	Shake well before using. (Shake the bottle of medicine to disperse it equally before pouring out the dose needed.)	2	2	If this medicine makes you dizzy, do not drive	This medicine may make you dizzy. So do not drive a vehicle after taking this medication.	1	2	Do not smoke	No smoking. Do not light a cigarette.	2	1	Check your pulse	Time your pulse rate.	1
76.2	2	3	4	2	0	4	Take 1 hour before meals	take 1 hr before meals	1	1	Wash hands, place drops in nose, wash hands again	wash hands before and after using	2	2	Store in refrigerator	store in refrigerator	1	1	Do not take if pregnant	do not take if pregnant	1	1	Call your doctor	call doctor	1	1	Dissolve in water	dissolve in water	1	1	Injection	take by injection	1	1	Shake well	shake well	1	1	If this medicine makes you dizzy, do not drive	may cause dizziness, do not drive while taking.	1	2	Do not smoke	no smoking	1	1	Check your pulse	check pulse	1
75.0							Take 1 hour before meals				Wash hands, place drops in nose, wash hands again	wash hands, insert drops to nose, wash hands again	1	1	Store in refrigerator	refrigerate medication	1	1	Do not take if pregnant	do not take if pregnant	1	1	Call your doctor	call doctor if you have a question	1	1	Dissolve in water	dissolve tablet in water, then drink	2	2	Injection	shot	2	2	Shake well	shake first before taking	2	2	If this medicine makes you dizzy, do not drive	if you take a pill you will feel dizzy so do not drive	1	1	Do not smoke	no smoking	1	1	Check your pulse	take pulse	1
63.8	2	3	5	1	2	5	Take 1 hour before meals	take this medicine one hour before eating	1	1	Wash hands, place drops in nose, wash hands again	wash your hands before and after using these nose drops	1	1	Store in refrigerator	keep this medicine in the refrigerator	1	1	Do not take if pregnant	do not take this medicine if pregnant	1	1	Call your doctor	call the doctor	1	1	Dissolve in water	dissolve this medicine in water and drink it	2	2	Injection	this is where syringes go	2	2	Shake well	shake well before using	2	2	If this medicine makes you dizzy, do not drive	this medicine may make you dizzy, do not drive	1	2	Do not smoke	no smoking	1	1	Check your pulse	take your pulse	1
68.8	2	4	5	3	1	4	Take 1 hour before meals	Take your medicine one hour before eating.	1	1	Wash hands, place drops in nose, wash hands again	Wash your hands, administer medicine, and then wash hands again.	2	2	Store in refrigerator	Refrigerate medicine	1	1	Do not take if pregnant	Pregnant women should not take this medicine.	1	1	Call your doctor	Call your doctor.	1	1	Dissolve in water	Dissolve medication in water and then drink.	2	2	Injection	medication is administered with a needle	2	2	Shake well	Shake the medication before taking.	2	2	If this medicine makes you dizzy, do not drive	Medication can cause dizziness so do not drive.	1	2	Do not smoke	No smoking allowed.	1	1	Check your pulse	Check your pulse.	1
76.2	2	4	4	4		4	Take 1 hour before meals	take pill one hour before meals	1	1	Wash hands, place drops in nose, wash hands again	wash hands before and after putting in nose drops	1	1	Store in refrigerator	keep medicine in refrigerator	1	1	Do not take if pregnant	don't take this if pregnant	1	1	Call your doctor	call your doctor	1	1	Dissolve in water	dissolve in glass of water and drink	2	2	Injection	a shot is given	2	2	Shake well	shake well before using	2	2	If this medicine makes you dizzy, do not drive	medicine may make you dizzy; do not drive after taking	1	2	Do not smoke	don't smoke	1	1	Check your pulse	take your pulse	1
78.8	2	3	2	3	2	2	Take 1 hour before meals	Take medication and eat an hour later.	1	1	Wash hands, place drops in nose, wash hands again	Wash your hands squirt medication into nose and then wash your hands again.	1	1	Store in refrigerator	keep medication in safe place.	3	3	Do not take if pregnant	Do not take medication if you are pregnant.	1	1	Call your doctor	Call the doctor if you have any questions.	1	1	Dissolve in water	Put medication in a glass of water and drink the medication.	2	2	Injection	It says to get a shot.	2	2	Shake well	Shake medication first.	1	1	If this medicine makes you dizzy, do not drive	Take medication if you become dizzy do not operate your car.	1	1	Do not smoke	Do not smoke.	1	1	Check your pulse	Take your pulse.	1
71.2	2	2	2	1		5	Take 1 hour before meals	Take pill one hour before eating	1	1	Wash hands, place drops in nose, wash hands again	Wash hands before and after using dropper	2	1	Store in refrigerator	Medication needs to be refrigerated	1	1	Do not take if pregnant	Do not take if pregnant	1	1	Call your doctor	Call doctor	1	1	Dissolve in water	Let tablet dissolve in water then drink	2	2	Injection	shot required	2	2	Shake well	Shake before using	2	2	If this medicine makes you dizzy, do not drive	Can cause dizziness--do not drive	1	1	Do not smoke	no smoking	1	1	Check your pulse	check pulse	1
78.8	2	3	2	1	3	2	Take 1 hour before meals	Take this medication 1 hour before eating	1	1	Wash hands, place drops in nose, wash hands again	Wash hands before inserting nose drops and again after	1	1	Store in refrigerator	Keep this medication refrigerated	1	1	Do not take if pregnant	Pregnant women should not use this medication	1	1	Call your doctor	Call your doctor to discuss any issues	1	1	Dissolve in water	fully dissolve medication in liquid and drink	2	2	Injection	use a syringe	2	2	Shake well	shake well before use	2	2	If this medicine makes you dizzy, do not drive	This medication may cause dizziness. Do not drive while taking this medication	1	2	Do not smoke	Do not smoke	1	1	Check your pulse	check your pulse	1
78.8	2	5	5	5		2	Take 1 hour before meals	take the pill an hour before eating.	1	1	Wash hands, place drops in nose, wash hands again	wash hands take the medicine and then was again.	2	1	Store in refrigerator	put the pills in the frig	1	1	Do not take if pregnant	do not take while pregnant	1	1	Call your doctor	talk to the doctor over the phone.	1	1	Dissolve in water	dissolve the pill in water then drink.	2	2	Injection	a syringe	2	1	Shake well	shake	1	1	If this medicine makes you dizzy, do not drive	if the pill makes you dizzy you should not drive.	1	1	Do not smoke	no smoking	1	1	Check your pulse	take your pulse	1
78.8	1	5	5	5		1	Take 1 hour before meals	Take the pill 1 hour before eating.	1	1	Wash hands, place drops in nose, wash hands again	Wash your hands then apply nose drop then wash hands again.	1	1	Store in refrigerator	Store the medicine in the fridge.	1	1	Do not take if pregnant	Not for pregnant women.	1	1	Call your doctor	Call your doctor.	1	1	Dissolve in water	Dissolve pill in water then drink.	2	2	Injection	Syringe.	2	2	Shake well	Shake well.	1	1	If this medicine makes you dizzy, do not drive	Pill makes you disoriented, do not drive.	2	2	Do not smoke	No smoking.	1	1	Check your pulse	Check your heart rate.	1
71.2	2	3	3	2	3	2	Take 1 hour before meals	take pill with food	2	3	Wash hands, place drops in nose, wash hands again	wash hands before and after using drops	1	2	Store in refrigerator	refrigerate medication	1	1	Do not take if pregnant	not for pregnant women	1	1	Call your doctor	call doctor with questions	1	1	Dissolve in water	dissolve pill in water before taking	2	2	Injection	medicine is a needle	2	3	Shake well	shake	1	1	If this medicine makes you dizzy, do not drive	do not drive after taking medicine, causes dizziness	2	2	Do not smoke	no smoking	1	1	Check your pulse	check pulse	1
72.5	1	4	4	3	1	2	Take 1 hour before meals	Take the drug an hour before meal.	1	1	Wash hands, place drops in nose, wash hands again	Wash you hands, apply medicine into your nose, then wash hands again.	1	1	Store in refrigerator	Put the medicine into the fridge.	1	1	Do not take if pregnant	Don't take the drug if you are pregnant.	1	1	Call your doctor	On the phone with the doctor.	2	2	Dissolve in water	Dissolve the pill in the water then drink it.	2	2	Injection	Needle.	2	2	Shake well	Shake the bottle.	1	1	If this medicine makes you dizzy, do not drive	The drug will cause drowsiness so don't drive.	2	2	Do not smoke	No smoking.	1	1	Check your pulse	Check your pulse.	1
76.2	1	4	1	4	1	2	Take 1 hour before meals	To take a pill one hour before eating.	1	1	Wash hands, place drops in nose, wash hands again	To wash hands before and after giving nose drops to yourself.	1	1	Store in refrigerator	To keep medication in the refrigerator.	1	1	Do not take if pregnant	Not to take the pill if you are pregnant.	1	1	Call your doctor	To call a doctor if you have questions.	1	1	Dissolve in water	To dissolve the medicine in water before drinking it.	2	2	Injection	To use a hypodermic needle.	2	2	Shake well	To shake the bottle.	1	1	If this medicine makes you dizzy, do not drive	Not to drive after taking the pill because it can make you dizzy.	2	2	Do not smoke	Not to smoke.	1	1	Check your pulse	To take your pulse.	1
53.8	1	3	1	4	1	2	Take 1 hour before meals	Should eat meal after taking the medicine	3	2	Wash hands, place drops in nose, wash hands again	Before and after applying, one should wash hands	2	2	Store in refrigerator	First aid kit. Medicines on the upper part	3	4	Do not take if pregnant	Do not take in medicines not prescribe during pregnancy	1	1	Call your doctor	A doctor and patient during medical consultation	3	2	Dissolve in water	Take medicine after it is diluted thoroughly	1	2	Injection	a syringe with a needle	2	2	Shake well	Shake	1	1	If this medicine makes you dizzy, do not drive	Do not drive after taking medicine	2	2	Do not smoke	Do not smoke	1	1	Check your pulse	Getting pulse rate	1
67.9	1	4	5	4	2	3	Take 1 hour before meals	Take a pill one hour before eating.	1	1	Wash hands, place drops in nose, wash hands again	Wash your hands before administering the nasal drops. Afterwards, wash your hands again.	1	1	Store in refrigerator	Keep medicine refrigerated.	1	1	Do not take if pregnant	Pregnant women should not take this medicine.	1	1	Call your doctor	Call your doctor.	1	1	Dissolve in water	Let pill dissolve in liquid and then drink.	2	2	Injection	Needle.	2	2	Shake well	Shake well before ingesting.	2	2	If this medicine makes you dizzy, do not drive	Pill may cause dizziness. Operation of motor vehicles is not recommended.	2	2	Do not smoke	No smoking.	1	1	Check your pulse	Take your pulse.	1
67.5	1	5	3	2	2	3	Take 1 hour before meals	Take pill with food.	2	2	Wash hands, place drops in nose, wash hands again	Wash hands before and after using nasal drops.	1	1	Store in refrigerator	Keep refridgerated.	1	1	Do not take if pregnant	Don't take while pregnant.	1	1	Call your doctor	Call your doctor.	1	1	Dissolve in water	Add to and drink with a glass of water.	3	3	Injection	Unknown. Use needle.	2	1	Shake well	Shake first.	1	1	If this medicine makes you dizzy, do not drive	Don't drive while taking medicine.	2	2	Do not smoke	No smoking.	1	1	Check your pulse	Check your pulse.	1
76.2	1	5	5	4	2	4	Take 1 hour before meals	Wait 1 hr before eating after taking the pill.	2	1	Wash hands, place drops in nose, wash hands again	was hands before and after putting nose drops in the nose.	1	1	Store in refrigerator	Store in the refrigerator	1	1	Do not take if pregnant	Do not take if pregnant.	1	1	Call your doctor	Call a doctor.	1	1	Dissolve in water	Dissolve in water, then drink.	2	2	Injection	This is not an action photo. It shows a syringe, but not what to do with it.	1	2	Shake well	Shake the bottle.	1	1	If this medicine makes you dizzy, do not drive	Do not drive after taking.	2	2	Do not smoke	No smoking.	1	1	Check your pulse	Measure one's pulse/heartrate.	1
71.2	1	3	5	3	1	4	Take 1 hour before meals	Take one hour before eating.	1	1	Wash hands, place drops in nose, wash hands again	Wash hands before and after inserting drops.	2	2	Store in refrigerator	Keep prescription refrigerated.	1	1	Do not take if pregnant	Do not take if pregnant.	1	1	Call your doctor	Talk to your Dr.	1	1	Dissolve in water	Dissolve in liquid before taking.	2	2	Injection	Get vaccinated.	3	4	Shake well	Shake before using.	1	2	If this medicine makes you dizzy, do not drive	Do not drive after taking.	2	2	Do not smoke	No smoking.	1	1	Check your pulse	Take pulse.	1
75.0	2	4	2	2	1	5	Take 1 hour before meals	1 hour before meal,take med	1	1	Wash hands, place drops in nose, wash hands again	wash hands before and after using drops	2	2	Store in refrigerator	keep med in frig	1	1	Do not take if pregnant	dont take this if pregnant	1	1	Call your doctor	call your doctor	1	1	Dissolve in water	dissolve in water before taking	2	2	Injection	inject	1	1	Shake well	shake before using	2	2	If this medicine makes you dizzy, do not drive	dont take this and drive	2	2	Do not smoke	do not smoke	1	1	Check your pulse	check pulse	1
76.2	2	4	3	4	0	1	Take 1 hour before meals	take before eating.	2	2	Wash hands, place drops in nose, wash hands again	Wash hands before and after applying.	2	2	Store in refrigerator	Refrigerate.	1	2	Do not take if pregnant	Do not take if pregnant.	1	1	Call your doctor	Call your doctor.	1	1	Dissolve in water	Dissolve in liquid.	1	1	Injection	Inject.	1	1	Shake well	Shake.	1	1	If this medicine makes you dizzy, do not drive	Do not drive after taking.	2	2	Do not smoke	Don't smoke.	1	1	Check your pulse	Check your pulse.	1
78.8	2	5	2	2	0	5	Take 1 hour before meals	Take medication by mouth 1 hour before eating.	1	2	Wash hands, place drops in nose, wash hands again	Wash your hands before and after using nose drops	1	1	Store in refrigerator	Keep medication refrigerated.	1	1	Do not take if pregnant	Pregnant women should not take this medication.	1	1	Call your doctor	Call your doctor.	1	1	Dissolve in water	Dissolve tablet in glass of water. After the tablet is dissolved, drink the glass of water containing the dissolved tablet.	2	2	Injection	Use injection (hypodermic needle).	1	1	Shake well	shake bottle	1	1	If this medicine makes you dizzy, do not drive	Medication may cause dizziness. Do not drive motor vehicles when taking this medication.	2	2	Do not smoke	Do not smoke	1	1	Check your pulse	check pulse	1
80.0	1	3	4	3	2	2	Take 1 hour before meals	Wait 1 hour before eating after taking medication	2	1	Wash hands, place drops in nose, wash hands again	wash hands before and after administering medication in nose.	1	1	Store in refrigerator	keep refrigerated	1	1	Do not take if pregnant	do not take if pregnat	1	1	Call your doctor	call doctor	1	1	Dissolve in water	dissolve in water and drink.	2	2	Injection	taken by injection.	1	1	Shake well	shake before use	2	2	If this medicine makes you dizzy, do not drive	medication may make you dizzy, do not operate a vehicle after taking.	2	2	Do not smoke	no smoking	1	1	Check your pulse	check/take pulse	1
53.8	2	2	2	2	2	5	Take 1 hour before meals	Take your medication one hour before eating.	1	1	Wash hands, place drops in nose, wash hands again	Wash hands before and after spraying nose medication.	1	1	Store in refrigerator	Keep prescription medication in a cool, dark place.	3	2	Do not take if pregnant	Take no drugs while you are pregnant.	2	2	Call your doctor	Talk to your doctor if you are having a problem.	2	2	Dissolve in water	Drink plenty of fluids when taking medicine.	2	2	Injection	Be sure and take your injections as prescribed.	1	2	Shake well	Shake medicine before taking it.	2	2	If this medicine makes you dizzy, do not drive	Don't drive after taking medicine that makes you drowsy.	2	2	Do not smoke	Don't smoke.	1	1	Check your pulse	Take your pulse if having a problem.	2
77.5	2	4	3	2		4	Take 1 hour before meals	Take medication one hour before eating	1	1	Wash hands, place drops in nose, wash hands again	Wash your hands before and after using the nasal drops	1	1	Store in refrigerator	Refrigerate the prescription medicine.	1	1	Do not take if pregnant	Don't take this medication while pregnant.	1	1	Call your doctor	Call your doctor if you have any questions.	1	1	Dissolve in water	Dissolve the medication in water.	1	2	Injection	?. Give yourself an injection.	1	2	Shake well	Shake medication before taking.	2	2	If this medicine makes you dizzy, do not drive	Do not drive while taking this medication.	2	2	Do not smoke	No smoking	1	1	Check your pulse	Take your pulse	1
69.7	1	4	2	4	2	3	Take 1 hour before meals				Wash hands, place drops in nose, wash hands again	wash hands before and after giving nose drops	1	1	Store in refrigerator	refigerate medicine	1	1	Do not take if pregnant	do not give medicine to pregnant women	1	1	Call your doctor	use phone to call doctor	1	1	Dissolve in water	drink medicine once pill is disolved	2	2	Injection	take with syringe	1	2	Shake well	shake	1	1	If this medicine makes you dizzy, do not drive	do not operate a car while on this medicine	2	2	Do not smoke	no smoking	1	1	Check your pulse	take pulse	1
75.0	1	4	4	3		3	Take 1 hour before meals	Take medicine 1 hour before eating food.	1	1	Wash hands, place drops in nose, wash hands again	wash hands, apply nose drops, wash hands again.	1	1	Store in refrigerator	Store medicine in fridge.	1	1	Do not take if pregnant	Do not take medicine if pregnant	1	1	Call your doctor	Call for medical assistance.	2	2	Dissolve in water	let medicine dissolve in water and then drink.	2	2	Injection	Needle.	2	2	Shake well	Shake well.	1	1	If this medicine makes you dizzy, do not drive	taking medicine may make you dizzy so you shouldn't drive.	2	2	Do not smoke	No smoking.	1	1	Check your pulse	Take your pulse.	1
76.2	2	3	4	4	3	4	Take 1 hour before meals	Take your medication 1 hour before eating.	1	1	Wash hands, place drops in nose, wash hands again	Wash your hands before putting the nose drops in your nose and wash your hands afterward.	1	1	Store in refrigerator	Refrigerate your medication.	1	1	Do not take if pregnant	Do not take this drug if your are pregnant.	1	1	Call your doctor	Call your doctor.	1	1	Dissolve in water	Disolve in water before taking. Drink it all down.	2	2	Injection	Shot or injection.	1	2	Shake well	Shake up bottle before using.	2	2	If this medicine makes you dizzy, do not drive	After taking medication don't drive you maybe dizzy.	2	2	Do not smoke	No smoking.	1	1	Check your pulse	Take your pulse.	1
55.3	1	3	4	5	0	3	Take 1 hour before meals	swallowed whole	4	3	Wash hands, place drops in nose, wash hands again				Store in refrigerator	Keep Med at Fridge Temp.	2	2	Do not take if pregnant	Do not take med when pregnant.	1	1	Call your doctor	If there are any side effect of you have questions call your local doctor.	2	2	Dissolve in water	Drop in Water before you take med.	2	2	Injection	Use hypodermic needle.	2	2	Shake well	Shake before taking.	2	2	If this medicine makes you dizzy, do not drive	Do not drive why under the influence of medication.	2	2	Do not smoke	Do not smoke why taking medications.	2	2	Check your pulse	Check your pulse rate.	1
63.8	2	3	4	4	0	3	Take 1 hour before meals	Take one hour before you eat.	1	1	Wash hands, place drops in nose, wash hands again	Wash your hands, apply med in your nose and wash hands afterwords.	1	1	Store in refrigerator	Keep stored at Fridge Temp.	2	2	Do not take if pregnant	Do not take meds why pregnant.	1	1	Call your doctor	If you have any questions of side effects call your doctor.	2	2	Dissolve in water	Put pill in water before you take.	2	2	Injection	med must be injected with hypodermic needle.	1	1	Shake well	Shake before you use.	2	2	If this medicine makes you dizzy, do not drive	Do not drive why under the effect of medication.	2	2	Do not smoke	Do not smoke why taking medication.	2	2	Check your pulse	Check your pulse rate.	1
76.2	2	4	5	3	0		Take 1 hour before meals	Take medicine 1 hour before eating	1	1	Wash hands, place drops in nose, wash hands again	Wash your hands. Put in nose drops. Wash your hands again.	1	1	Store in refrigerator	Keep medicine in the refrigerator.	1	1	Do not take if pregnant	Do not take this medicine while pregnant	1	1	Call your doctor	Call your doctor	1	1	Dissolve in water	Dissolve the pill in water then drink it.	2	2	Injection	Syringes	2	2	Shake well	Shake well	1	1	If this medicine makes you dizzy, do not drive	This medicine will make you dizzy so do not drive	2	2	Do not smoke	No smoking	1	1	Check your pulse	Check your pulse	1
73.8	2	5	3	5	0	1	Take 1 hour before meals	Take medication one hour after a meal.	1	1	Wash hands, place drops in nose, wash hands again	Wash hands, insert drops, wash hands again when done.	1	1	Store in refrigerator	Keep medications refrigerated.	1	1	Do not take if pregnant	Do not take medication if pregnant.	1	1	Call your doctor	Call your doctor.	1	1	Dissolve in water	Dissolve tablet in water and drink.	2	2	Injection	Needle.	2	2	Shake well	Shake bottle.	1	1	If this medicine makes you dizzy, do not drive	Do not drive after taking medication. Side effect is dizziness.	2	2	Do not smoke	No smoking.	1	1	Check your pulse	Take pulse.	1
76.2	2	3	3	2		1	Take 1 hour before meals	The picture is telling you to take the pill one hour before eating any food.	1	1	Wash hands, place drops in nose, wash hands again	Wash your hands before inserting the nasal drops, then wash your hands afterward.	1	1	Store in refrigerator	Store your medicine in the refrigerator.	1	1	Do not take if pregnant	Do not consume the medicine if you are pregnant.	1	1	Call your doctor	Consult with your doctor.	1	2	Dissolve in water	Dissolve the pill into water, then drink the water.	2	2	Injection	The medicine is administered with a needle.	2	2	Shake well	Shake the medicine prior to using.	2	2	If this medicine makes you dizzy, do not drive	Do not take the medicine before driving, it makes you drowsy or confused.	2	2	Do not smoke	Do not smoke.	1	1	Check your pulse	Check your pulse.	1
68.8	2	4	1	2	1	2	Take 1 hour before meals	take pill one hour before eating	1	1	Wash hands, place drops in nose, wash hands again	wash hands. administer drops.wash hands after	1	1	Store in refrigerator	keep medicine refrigerated	1	1	Do not take if pregnant	do not take if you are pregnant	1	1	Call your doctor	call your doctor	1	1	Dissolve in water	drop tablet in . let it settle. drink it	2	2	Injection	needle	2	2	Shake well	shake	1	1	If this medicine makes you dizzy, do not drive	do not take medication and drive	2	2	Do not smoke	dont smoke	1	1	Check your pulse	check your pulse	1
73.8	2	4	2	3	1	4	Take 1 hour before meals	take the pill one hour after eating	1	1	Wash hands, place drops in nose, wash hands again	wash your hands before and after using nose drops	1	1	Store in refrigerator	keep medication refrigerated	1	1	Do not take if pregnant	do not take if you are pregnant	1	1	Call your doctor	talk to your doctor on the phone	1	1	Dissolve in water	put the pill in water and drink it	2	2	Injection	nothing really, unless it means to inject it with a syringe	1	2	Shake well	shake bottle	1	1	If this medicine makes you dizzy, do not drive	taking this pill will make you dizzy so don't drive	2	2	Do not smoke	not smoke	1	1	Check your pulse	check pulse	1
73.8	2	3	3	1	0	2	Take 1 hour before meals	Do not eat until 1 hour after taking pill.	1	1	Wash hands, place drops in nose, wash hands again	Wash your hands, then use the nose drops, then wash your hands again.	1	1	Store in refrigerator	Refridgerate medication.	1	1	Do not take if pregnant	Do not take if your are pregnant.	1	1	Call your doctor	Call doctor in case of emergency.	2	2	Dissolve in water	Drop pill in water, and wait for it dissolve. Then drink the full glass of water.	2	2	Injection	Take by syringe.	2	2	Shake well	Shake well.	1	1	If this medicine makes you dizzy, do not drive	Medication may cause dizziness, do not take before driving.	2	2	Do not smoke	No smoking.	1	1	Check your pulse	Check pulse.	1
73.8	2	5	4	1	3	2	Take 1 hour before meals	Take medicine 1 hour before food	1	1	Wash hands, place drops in nose, wash hands again	Wash hands before and after applying nose drops	1	1	Store in refrigerator	Store the medicine in fridge	1	1	Do not take if pregnant	Medicine not for pregnant women	1	1	Call your doctor	It's not allowed to call the doctor	4	4	Dissolve in water	Dissolve medicine in water before consuming	2	2	Injection	Medicine given via Injection	1	1	Shake well	Shake well before use	2	2	If this medicine makes you dizzy, do not drive	Do not drive when under medication as it can cause dizziness	2	2	Do not smoke	No smoking	1	1	Check your pulse	Check your pulse	1
75.0							Take 1 hour before meals	Take the medication with food	1	2	Wash hands, place drops in nose, wash hands again	Wash your hands before and after dosing of medication	1	2	Store in refrigerator	To stor your medication in the refrigerator.	1	1	Do not take if pregnant	Do not take that medication if you are pregnant.	1	1	Call your doctor	To call your doctor if you have any problems	1	1	Dissolve in water	Disolve the medication ion water or liquid before taking	2	2	Injection	To Inject the medication	1	1	Shake well	Shake well before taking it.	2	2	If this medicine makes you dizzy, do not drive	If you take that medication do not drive because you may become dissy or if you become dizzy do not drive.	2	2	Do not smoke	Do not smoke.	1	1	Check your pulse	Take your pulse	1
70.0	2	3	5	5	0	5	Take 1 hour before meals	take pill i hr before meals	1	1	Wash hands, place drops in nose, wash hands again	wash hands, apply nose drops, wash hands again	1	1	Store in refrigerator	keep refrigerated	1	1	Do not take if pregnant	not to be taken if pregnant	1	1	Call your doctor	report to your doctor	1	2	Dissolve in water	place in glass of water, then drink	2	2	Injection	injection	1	1	Shake well	shake well	1	1	If this medicine makes you dizzy, do not drive	may make you dizzy- do not drive while taking	2	2	Do not smoke	no smoking	1	1	Check your pulse	check your pulse	1
80.0	2	4	2	5	3	2	Take 1 hour before meals	Take pill one hour before eating.	1	1	Wash hands, place drops in nose, wash hands again	Wash hands before and after using nose dropper.	1	1	Store in refrigerator	Keep this prescription in the refrigerator.	1	1	Do not take if pregnant	Do not take this medication if you are pregnant.	1	1	Call your doctor	Talk to your doctor.	1	2	Dissolve in water	Dissolve in water before taking.	2	2	Injection	Inject.	1	1	Shake well	Shake well.	1	1	If this medicine makes you dizzy, do not drive	Do not drive when on this medication as you may become disoriented.	2	2	Do not smoke	No smoking.	1	1	Check your pulse	check pulse.	1
78.8	2	5	2	3	1	5	Take 1 hour before meals	take pill i hour before eating	1	1	Wash hands, place drops in nose, wash hands again	Wash hands before and after putting in nose drops	1	1	Store in refrigerator	Keep pills in refrigerator	1	1	Do not take if pregnant	Don't smoke if you are pregnant	1	3	Call your doctor	Call your doctor	1	1	Dissolve in water	Dissolve pill in water before taking	2	2	Injection	Inject	1	1	Shake well	Shake bottle well	1	1	If this medicine makes you dizzy, do not drive	Don't take this pill and drive. May cause dizzyness	2	2	Do not smoke	No smoking	1	1	Check your pulse	Take your pulse	1
70.0	2	3	5	3		1	Take 1 hour before meals	Take pill one hour before eating.	1	1	Wash hands, place drops in nose, wash hands again	Wash your hands before and after taking medicine for nose.	1	1	Store in refrigerator	Keep medicine refrigerated.	1	1	Do not take if pregnant	Do not take medicine if pregnant.	1	1	Call your doctor	Consult doctor.	1	2	Dissolve in water	Dissolve tablet in water and drink.	2	2	Injection	Use syringe.	2	2	Shake well	Shake well.	1	1	If this medicine makes you dizzy, do not drive	Do not drive after taking pill. May cause dizziness.	2	2	Do not smoke	No smoking.	1	1	Check your pulse	Take pulse.	1
70.0	2	3	5	2	0	3	Take 1 hour before meals	Take pill 1 hour before eating	1	1	Wash hands, place drops in nose, wash hands again	Wash your hands before and after using nose drops	1	1	Store in refrigerator	Keep medicine refrigerated	1	1	Do not take if pregnant	Do not take if pregnant	1	1	Call your doctor	Call your doctor with questions	1	1	Dissolve in water	dissolve pill in water before taking	2	2	Injection	given by shot	2	2	Shake well	shake before use	2	2	If this medicine makes you dizzy, do not drive	do not drive if dizziness occurs after taking pill	2	1	Do not smoke	no smoking	1	1	Check your pulse	take pulse	1
67.5	1	5	2	3	0	2	Take 1 hour before meals	Take one hour after eating	4	4	Wash hands, place drops in nose, wash hands again	Wash hands before and after applying to nose	1	1	Store in refrigerator	Medicine needs refrigeration	1	2	Do not take if pregnant	Don't take if pregnant	1	1	Call your doctor	Consult with doctor before usage	1	2	Dissolve in water	Dissolve in water then drink	2	2	Injection	Medication to be injected	1	1	Shake well	Shake before use	2	2	If this medicine makes you dizzy, do not drive	Don't operate vehicle after taking this med	2	2	Do not smoke	No smoking	1	1	Check your pulse	Check pulse	1
73.8	2	4	4	2	2	3	Take 1 hour before meals	Take medication 1 hour before eating	1	1	Wash hands, place drops in nose, wash hands again	Wash your hands before and after inserting nose drops	1	1	Store in refrigerator	Must be refrigerated	1	1	Do not take if pregnant	Don't take when pregnant	1	1	Call your doctor	Call a doctor	1	1	Dissolve in water	Dissolve in water before taking	2	2	Injection	Take by injection	1	1	Shake well	Shake well before using	2	2	If this medicine makes you dizzy, do not drive	Dont drive while on this medicaiton	2	2	Do not smoke	Dont smoke	1	1	Check your pulse	Check your pulse	1
75.0	2	3	3	4	1	5	Take 1 hour before meals	Take pill one hour before you eat.	1	1	Wash hands, place drops in nose, wash hands again	Wash your hands. Administer nose drops. Wash hands after use.	1	1	Store in refrigerator	Store medicine in refrigerator.	1	1	Do not take if pregnant	Don't take this medicine if you are pregnant.	1	1	Call your doctor	Call your doctor.	1	1	Dissolve in water	Drop tablet into a glass of water. Let the tablet disolve in the water and then drink it.	2	2	Injection	Administer by hypodermic needle.	2	2	Shake well	Shake medicine.	1	1	If this medicine makes you dizzy, do not drive	Take pill orally. May cause dizziness. Refrain from driving while on this medication.	2	2	Do not smoke	Don't smoke.	1	1	Check your pulse	Check pulse.	1
76.2	1	3	4	5	0	2	Take 1 hour before meals	Take pill 1 hour before eating.	1	1	Wash hands, place drops in nose, wash hands again	Wash hands, use nasal drip, then wash hands again.	1	1	Store in refrigerator	Store prescription in the refrigerator.	1	1	Do not take if pregnant	Don't take pills while pregnant.	1	1	Call your doctor	Calling the doctor.	1	1	Dissolve in water	Dissolve pill in water then drink.	2	2	Injection	A shot.	2	2	Shake well	Shake before use.	2	2	If this medicine makes you dizzy, do not drive	Do not drive if you take the prescription.	2	2	Do not smoke	No smoking.	1	1	Check your pulse	Check your pulse.	1
68.8	1	4	5	1	0	2	Take 1 hour before meals	take one hour before eating	1	2	Wash hands, place drops in nose, wash hands again	wash hands before and after application	2	2	Store in refrigerator	refrigerate prescription	1	1	Do not take if pregnant	not for use by pregnant women	1	1	Call your doctor	call the doctor	1	1	Dissolve in water	wait until dissolved before drinking	2	2	Injection	syringe	2	2	Shake well	shake	1	1	If this medicine makes you dizzy, do not drive	medication may cause dizziness, do not operate heavy machinery	2	2	Do not smoke	no smoking	1	1	Check your pulse	take pulse	1
72.5	2	2	2	3	0	1	Take 1 hour before meals	Take this medicine with food	2	2	Wash hands, place drops in nose, wash hands again	Wash your hands before and after administering this medicine	2	1	Store in refrigerator	Keep this medicine in the refrigerator	1	1	Do not take if pregnant	Do not take this medicine if you are pregnant	1	1	Call your doctor	Call your doctor if you have questions	1	1	Dissolve in water	Dissolve this medicine in water, then drink it	2	2	Injection	This medicine needs to be injected	1	1	Shake well	Shake this medicine before taking	2	2	If this medicine makes you dizzy, do not drive	Do not operate any machinery on this medicine	2	2	Do not smoke	Do not smoke	1	1	Check your pulse	Check your pulse	1
78.8		4	4	1	3	2	Take 1 hour before meals	Take medication with food.	3	3	Wash hands, place drops in nose, wash hands again	Wash your hands before and after administrating nose drops.	1	1	Store in refrigerator	Keep this medication refrigerated.	1	1	Do not take if pregnant	Do not take this medication if you are pregnant.	1	1	Call your doctor	Call your doctor.	1	1	Dissolve in water	Dissolve in a glass of water and then drink the water.	2	2	Injection	Use a needle.	2	2	Shake well	Shake the bottle.	1	2	If this medicine makes you dizzy, do not drive	Do not drive after taking this medication as it causes dizziness.	2	2	Do not smoke	No smoking.	1	1	Check your pulse	Check your pulse.	1
68.8	2	4	3	4	3	2	Take 1 hour before meals	Eat within one hour of taking medication	2	2	Wash hands, place drops in nose, wash hands again	Wash hands , administer drops and rewash hands	1	1	Store in refrigerator	Keep medicine regrigerated	1	1	Do not take if pregnant	Not recommended for pregnant women	2	2	Call your doctor	Speak with your doctor	1	1	Dissolve in water	Dissolve tablet in water and drink	2	2	Injection	Administer shot	2	2	Shake well	Shake before drinking	2	2	If this medicine makes you dizzy, do not drive	Can cause dizziness so do not drive after taking medication	2	1	Do not smoke	No smoking	1	1	Check your pulse	Take your pulse	1
68.8	2	3	2	5		4	Take 1 hour before meals	take pill one hour before eating	1	1	Wash hands, place drops in nose, wash hands again	wash hands before and after putting in nose drops	1	1	Store in refrigerator	keep medication refrigerated	1	1	Do not take if pregnant	Do not use while pregnant	1	1	Call your doctor	call doctor if symptoms worsen	3	2	Dissolve in water	dissolve in water before taking	2	2	Injection	administered through injection	1	2	Shake well	shake well before using	2	2	If this medicine makes you dizzy, do not drive	may cause drowsiness avoid driving	2	2	Do not smoke	do not smoke	1	1	Check your pulse	take pulse	1
57.4	2	3	2	4	3	1	Take 1 hour before meals				Wash hands, place drops in nose, wash hands again	to wash your hands well in order to prevent cold.	4	4	Store in refrigerator	to store this medicine in the refrigerator.	1	1	Do not take if pregnant	to not take this medicine if you are pregnant.	1	1	Call your doctor	consult with your doctor.	1	2	Dissolve in water				Injection				Shake well	shake well before taking this medicine.	2	2	If this medicine makes you dizzy, do not drive	this medicine will make you dizzy and unsafe for driving.	2	2	Do not smoke	this medicine is not for smokers.	2	3	Check your pulse	measure your pulse before taking this medicine.	2
73.8	1	3	5	1	0	2	Take 1 hour before meals	take medicine one hour before eating.	1	1	Wash hands, place drops in nose, wash hands again	wash your hands before and after nasally administering the medicine.	1	1	Store in refrigerator	Keep refrigerated	1	1	Do not take if pregnant	do not take while pregnant	1	1	Call your doctor	talk to your doctor	1	2	Dissolve in water	let the medicine dissolve in water before taking	2	2	Injection	inject this medicine	1	1	Shake well	shake before drinking	2	2	If this medicine makes you dizzy, do not drive	do not take this medicine and drive as you might be dizzy	2	2	Do not smoke	no smoking	1	1	Check your pulse	take your pulse	1
73.8	1	5	3	3	0	2	Take 1 hour before meals	To take your medication one hour before eating food.	1	1	Wash hands, place drops in nose, wash hands again	To wash your hands before putting nose drops in your nose. And then wash your hands afterwards.	1	1	Store in refrigerator	This says to put your medication in the refrigerator.	1	1	Do not take if pregnant	This tells me to not take the medicine if I am pregnant.	1	1	Call your doctor	This tells me to call my doctor if I need help.	1	1	Dissolve in water	This tells me to put my pill in water, let it dissolve, then drink it.	2	2	Injection	This tells me the medicine is to be injected.	1	1	Shake well	This tells me to shake the medicine before taking it.	2	2	If this medicine makes you dizzy, do not drive	This means them medicine can make me dizzy and not to drive after taking it.	2	2	Do not smoke	This means not to smoke.	1	1	Check your pulse	This means that I should take my pulse and check for abnormalities.	2
77.5	1	5	2	5	3	5	Take 1 hour before meals	Take the pill 1 hour before eating	1	1	Wash hands, place drops in nose, wash hands again	Wash your hands both before and after using nose drops	1	1	Store in refrigerator	Keep this prescription bottle refrigerated	1	1	Do not take if pregnant	Do not take this medication while pregnant	1	1	Call your doctor	Call your doctor	1	1	Dissolve in water	Place the medicine in a glass or water and drink after it completely dissolves	2	2	Injection	Get a shot	2	2	Shake well	Shake bottle thoroughly before use	2	2	If this medicine makes you dizzy, do not drive	Do not drive a motor vehicle while taking this medication that can cause dizziness	2	2	Do not smoke	No smoking	1	1	Check your pulse	Take your pulse	1
87.5	2	4	2	3	1	2	Take 1 hour before meals	Wait one hour after taking pill to eat.	1	1	Wash hands, place drops in nose, wash hands again	Wash hands before and after using nasal drops.	1	1	Store in refrigerator	Keep medication in refrigerator.	1	1	Do not take if pregnant	Do not take medication while pregnant.	1	1	Call your doctor	Call the doctor.	1	1	Dissolve in water	Dissolve tablet in water and then drink.	2	2	Injection	Injection.	1	1	Shake well	Shake bottle.	1	1	If this medicine makes you dizzy, do not drive	Do not drive after taking medication.	2	2	Do not smoke	No smoking.	1	1	Check your pulse	Take pulse.	1
82.5	2	4	3	3	2	3	Take 1 hour before meals	Wait one hour before eating after taking this medication.	1	1	Wash hands, place drops in nose, wash hands again	Wash hands before and after using dropper in nose.	1	1	Store in refrigerator	Store this prescription in the refrigerator.	1	1	Do not take if pregnant	Do not take if pregnant.	1	1	Call your doctor	Call your doctor.	1	1	Dissolve in water	Drop one tablet in water, allow to dissolve completely, then drink.	2	2	Injection	This is an injection.	1	1	Shake well	Shake before using.	2	2	If this medicine makes you dizzy, do not drive	Medication may cause dizziness; do not drive while using this medication.	2	2	Do not smoke	No smoking.	1	1	Check your pulse	Take your pulse.	1
70.0	1	4	2	3	0	2	Take 1 hour before meals	Wait one hour after taking medication before eating.	1	1	Wash hands, place drops in nose, wash hands again	Wash hands thoroughly before and after using nasal spray.	1	1	Store in refrigerator	Store prescription medications in the cabinet.	3	3	Do not take if pregnant	Do not take if pregnant.	1	1	Call your doctor	Call your doctor with any questions.	1	1	Dissolve in water	Dissolve tablet in water and then consume.	2	2	Injection	Inject via shot.	1	1	Shake well	Shake well before use.	2	2	If this medicine makes you dizzy, do not drive	This medication may impair your ability to operate a motor vehicle.	2	2	Do not smoke	Smoking is prohibited.	1	1	Check your pulse	Check the wrist for a pulse.	1
71.2	1	3	4	5	0	2	Take 1 hour before meals	take medication 1 hour before eating	1	1	Wash hands, place drops in nose, wash hands again	wash hands before and after administering nose drops	1	1	Store in refrigerator	store medication in refridgerator	1	1	Do not take if pregnant	don't take this medication while pregnant	1	1	Call your doctor	call a doctor	1	1	Dissolve in water	dissolve tablet in water then drink	2	2	Injection	use a needle	2	2	Shake well	shake before use	2	2	If this medicine makes you dizzy, do not drive	don't drive after taking this medication because it can cause dizziness	2	2	Do not smoke	no smoking	1	1	Check your pulse	check your pulse	1
68.8	1	2	5	4	0	1	Take 1 hour before meals	Take medication 1 hour before eating.	1	1	Wash hands, place drops in nose, wash hands again	Wash hands, then apply medication to nose and wash your hands again.	1	1	Store in refrigerator	Medication should be refrigerated.	1	1	Do not take if pregnant	Do not take medication while pregnant.	1	1	Call your doctor	Call your doctor if you have questions.	1	1	Dissolve in water	Allow medication to dissolve in water and then drink.	2	2	Injection	Medication must be taken by syringe.	2	2	Shake well	Shake before using medication.	2	2	If this medicine makes you dizzy, do not drive	Medication may cause disorientation. Do not drive while on this medication.	2	2	Do not smoke	No smoking.	1	1	Check your pulse	Check your pulse.	1
82.5	2	5	2	4	2	5	Take 1 hour before meals	take a pill 1 hour before eating	1	1	Wash hands, place drops in nose, wash hands again	wash your hands before putting nose drops in your nose and after	1	1	Store in refrigerator	keep medicine in refrigerator	1	1	Do not take if pregnant	do not take if pregnant	1	1	Call your doctor	call your doctor if you have questions	1	1	Dissolve in water	dissolve pill in water and drink	2	2	Injection	inject medicine with syringe	1	2	Shake well	shake bottle	1	1	If this medicine makes you dizzy, do not drive	do not drive after taking this medicine	2	2	Do not smoke	no smoking	1	1	Check your pulse	take your pulse	1
77.5	1	3	1	3	1	2	Take 1 hour before meals	pill 1hr before food	1	1	Wash hands, place drops in nose, wash hands again	wash hands drops up noise wash hands	1	1	Store in refrigerator	keep med in refrigerator	1	1	Do not take if pregnant	do not take if pregnent	1	1	Call your doctor	call the doctor	1	1	Dissolve in water	disolve in water and then drink	2	2	Injection	syringe	2	2	Shake well	shake container	1	1	If this medicine makes you dizzy, do not drive	take the pills will make you dizzy dont drive_x000D_	2	2	Do not smoke	dont smoke	1	1	Check your pulse	take your pulse	1
65.0	2	4	4	4	0	3	Take 1 hour before meals	To take the medication with a meal.	2	2	Wash hands, place drops in nose, wash hands again	Wash hands before and after administering the nose drops.	1	1	Store in refrigerator	Keep the medication refrigerated.	1	1	Do not take if pregnant	Do not take this medication if you are pregnant.	1	1	Call your doctor	Call your doctor with questions.	1	1	Dissolve in water	Let the medication dissolve in water then drink it.	2	2	Injection	This medication requires a hypodermic needle for administering.	2	3	Shake well	Shake the bottle before using.	2	2	If this medicine makes you dizzy, do not drive	The medication could make a person dizzy and they should not drive after taking this medication.	2	2	Do not smoke	Do not smoke.	1	1	Check your pulse	Take your pulse using a watch to time it.	2
77.5	1	5	4	5	0	3	Take 1 hour before meals	Take medicine 1 hour before eating.	1	1	Wash hands, place drops in nose, wash hands again	Wash hands before and after inserting nose drops.	1	1	Store in refrigerator	Keep medicine cold.	2	2	Do not take if pregnant	Do not take medicine if you are pregnant.	1	1	Call your doctor	Talk to a medical professional.	1	2	Dissolve in water	Dissolve pill in water.	1	1	Injection	Use a syringe and needle.	2	2	Shake well	Shake before using.	2	2	If this medicine makes you dizzy, do not drive	Do not drive after taking this medicine.	2	2	Do not smoke	No smoking.	1	1	Check your pulse	Check your pulse.	1
76.2	1	4	1	4	0	2	Take 1 hour before meals	take one hour before eating	1	1	Wash hands, place drops in nose, wash hands again	wash your hands before and after administering nose drop.	1	1	Store in refrigerator	keep medicine refrigerated	1	1	Do not take if pregnant	do not take when pregnant	1	1	Call your doctor	call a doctor if this happens	1	2	Dissolve in water	dissolve in water and then drink water	2	2	Injection	injected with needle	1	1	Shake well	shake bottle before taking	2	2	If this medicine makes you dizzy, do not drive	do not drive after taking, you will be dizzy	2	2	Do not smoke	no smoking	1	1	Check your pulse	check pulse	1
70.0	2	5	2	2	2	4	Take 1 hour before meals	take the pill 1 hour before meals	1	1	Wash hands, place drops in nose, wash hands again	wash your hands before putting drops into your nose. Then wash your hands again.	1	1	Store in refrigerator	keep the prescription in the refrigerator.	1	1	Do not take if pregnant	do not take by mouth if pregnant.	1	2	Call your doctor	call the doctor if you have questions.	1	1	Dissolve in water	dissolve the tablet in a glass of water before drinking it.	2	2	Injection	medicine to be given by shot	2	2	Shake well	shake the medicine before dispensing	2	2	If this medicine makes you dizzy, do not drive	when you take this pill by mouth you may get dizzy and should not operation vehicles.	2	1	Do not smoke	do not smoke	1	1	Check your pulse	take your pulse	1
77.5	2	2	3	1	2	4	Take 1 hour before meals	Take medicine one hour before eating.	1	1	Wash hands, place drops in nose, wash hands again	wash hands before putting drops in nose and again afterwards.	1	1	Store in refrigerator	keep medicine refrigerated.	1	1	Do not take if pregnant	Do not take this medicine if pregnant.	1	1	Call your doctor	You can call a doctor on the phone and talk to a doctor.	1	1	Dissolve in water	Dissolve medicine in glass of water. Wait until dissolved before drinking.	2	2	Injection	Use syringe.	2	1	Shake well	shake bottle	1	1	If this medicine makes you dizzy, do not drive	Do not drive when taking this medicine. Could get dizzy?	2	2	Do not smoke	Do not smoke.	1	1	Check your pulse	Check your pulse.	1
67.5	1	2	1	1	3	1	Take 1 hour before meals	Have something to eat an hour after taking the medication.	2	2	Wash hands, place drops in nose, wash hands again	Wash hands before and after applying nasal drops.	1	1	Store in refrigerator	Prescription should be stored in the fridge.	1	1	Do not take if pregnant	Do not take if pregnant.	1	1	Call your doctor	Talk to your doctor.	1	2	Dissolve in water	Drink after pill is completely dissolved in water.	2	2	Injection	Injection is necessary.	1	2	Shake well	Shake well.	1	1	If this medicine makes you dizzy, do not drive	Will cause dizziness after taking. Do not drive.	2	2	Do not smoke	No smoking.	1	1	Check your pulse	Check pulse.	1
68.8	1	4	5	3	0	2	Take 1 hour before meals	Take pill with food.	2	2	Wash hands, place drops in nose, wash hands again	wash hands before and after administering medicine.	2	2	Store in refrigerator	keep medicine cold.	2	2	Do not take if pregnant	do not take medicine if pregnant.	1	1	Call your doctor	talk to doctor.	1	2	Dissolve in water	dissolve medicine in water and drink.	2	2	Injection	take medicine by injection.	1	2	Shake well	shake medicine before taking.	2	2	If this medicine makes you dizzy, do not drive	do not operate motor vehicle after taking medicine.	2	2	Do not smoke	no smoking.	1	1	Check your pulse	check pulse.	1
77.5	2	3	5	1	0	1	Take 1 hour before meals	take meds then eat an hour later	1	1	Wash hands, place drops in nose, wash hands again	wash hands, take nasal drops, wash hands again	1	1	Store in refrigerator	store medicine in refrigerator	1	1	Do not take if pregnant	do not take while pregnant	1	1	Call your doctor	talk to you doctor	1	2	Dissolve in water	dissolve med in water then take	2	2	Injection	injectable medicine	1	2	Shake well	shake medicine	1	1	If this medicine makes you dizzy, do not drive	do not drive because meds will make you dizzy	2	2	Do not smoke	do not smoke	1	1	Check your pulse	check pulse	1
68.8	2	3	5	5	0	2	Take 1 hour before meals	Take 1 hr before a meal.	1	1	Wash hands, place drops in nose, wash hands again	Wash hands, insert drops in your nasal passage, wash hands after use.	1	1	Store in refrigerator	Keep medicine cool.	2	2	Do not take if pregnant	Do not take if you are pregnant.	1	1	Call your doctor	Call your physician.	1	1	Dissolve in water	Dissolve in a cup of water and drink.	2	2	Injection	Get vaccinated.	3	4	Shake well	Shake well.	1	1	If this medicine makes you dizzy, do not drive	this pill make cause dizziness. Do not operate heavy machinery.	2	2	Do not smoke	Do not smoke.	1	1	Check your pulse	Take your pulse.	1
72.5	2	5	5	1	2	4	Take 1 hour before meals	take meds 1 hour before eating	1	1	Wash hands, place drops in nose, wash hands again	wash hands	4	4	Store in refrigerator	store in refrigerator	1	1	Do not take if pregnant	don't take drug if pregnant	1	1	Call your doctor	call the doctor	1	1	Dissolve in water	dissolve tablet in liquid, then drink	2	2	Injection	available as an injection	1	2	Shake well	shake the bottle	1	1	If this medicine makes you dizzy, do not drive	don't drive when taking this medication, may cause dizziness	2	1	Do not smoke	no smoking	1	1	Check your pulse	take your pulse	1
72.4	1	4	5	1	0	4	Take 1 hour before meals	Take medication 1 hour before eating.	1	1	Wash hands, place drops in nose, wash hands again	Wash hands before and after using nose drops.	1	1	Store in refrigerator	Store medication in refrigerator.	1	1	Do not take if pregnant	Do not take medication if pregnant.	1	1	Call your doctor	Talk to your doctor.	1	2	Dissolve in water	Dissolve medication in water, then drink.	2	2	Injection	Use a syringe.	2	2	Shake well	Shake medication before using.	2	2	If this medicine makes you dizzy, do not drive	Do not operate motor vehicle after taking medication.	2	2	Do not smoke	Do not smoke.	1	1	Check your pulse
77.5	2	4	3	4	0	2	Take 1 hour before meals	Eat some food one hour after taking medication.	1	1	Wash hands, place drops in nose, wash hands again	Wash my hands, use the nasal dropper, wash hands again.	1	1	Store in refrigerator	Store medication in refrigerator.	1	1	Do not take if pregnant	If I am pregnant, do not take this medicine.	1	1	Call your doctor	Call my doctor.	1	1	Dissolve in water	Dissolve tablet/pill in water then drink it.	2	2	Injection	Use a syringe	2	2	Shake well	Shake the medicine	1	1	If this medicine makes you dizzy, do not drive	The medication may cause dizziness so do not drive.	2	2	Do not smoke	No smoking	1	1	Check your pulse	Take heart rate	1
72.5	2	3	4	4		1	Take 1 hour before meals	take a pill an hour after a meal	3	4	Wash hands, place drops in nose, wash hands again	wash hands before and after using nose drops	1	1	Store in refrigerator	keep medicine in fridge	1	1	Do not take if pregnant	dont take medication if preganant	1	1	Call your doctor	call doctor	1	1	Dissolve in water	dissolve in water	1	1	Injection	shot	2	2	Shake well	shake	1	1	If this medicine makes you dizzy, do not drive	dont drive	3	3	Do not smoke	dont smoke	1	1	Check your pulse	check pulse	1
56.2	1	4	2	2	0	1	Take 1 hour before meals	take the pill one hour before eating	1	1	Wash hands, place drops in nose, wash hands again	wash hands before using nose drops	1	2	Store in refrigerator	keep pills labeled	4	4	Do not take if pregnant	do not take when pregnant	1	1	Call your doctor	call your doctor if problem arises	2	2	Dissolve in water	mix with water	2	2	Injection	use syringe	2	2	Shake well	shake well	1	1	If this medicine makes you dizzy, do not drive	do not drive	3	3	Do not smoke	do not smoke	1	1	Check your pulse	check your pulse	1
62.5	2	5	2	4	2	3	Take 1 hour before meals	Take the medicine 1 hour before meal	1	1	Wash hands, place drops in nose, wash hands again	wash hand before and after before applying nasal drop.	1	1	Store in refrigerator	Keep the medicine refrigerated	1	1	Do not take if pregnant	Do not take medicine while pregnant	1	1	Call your doctor	Call your doctor	1	1	Dissolve in water	drop the tablet into glass of water and drink	2	2	Injection	vaccination	3	4	Shake well	shake it before intake	2	2	If this medicine makes you dizzy, do not drive	do not take this medicine before operating automobile	3	2	Do not smoke	No smoking	1	1	Check your pulse	check the heart beat rate	1
72.5	2	2	5	4	1	3	Take 1 hour before meals	Wait an hour after taking your pill to eat	1	1	Wash hands, place drops in nose, wash hands again	Wash your hands, put drops in your nose, wash hands again	1	1	Store in refrigerator	Refrigerate your medicine	1	2	Do not take if pregnant	Do not take this pill if you got a bun in the oven	1	1	Call your doctor	Talk to your doctor	1	2	Dissolve in water	Dissolve your pill in water and then drink it	2	2	Injection	You're about to get a shot	2	2	Shake well	Shake your medicine	1	1	If this medicine makes you dizzy, do not drive	Do not take this pill and then drive a car	3	2	Do not smoke	No smoking	1	1	Check your pulse	Check your pulse	1
63.8	1	4	1	3		2	Take 1 hour before meals	take pill before you eat	2	2	Wash hands, place drops in nose, wash hands again	wash hands before and after nose drops	1	1	Store in refrigerator	store in refridgerator	1	1	Do not take if pregnant	do not take while pregnant	1	1	Call your doctor	call a doctor	1	1	Dissolve in water	dissolve in water then drink	2	2	Injection	use syringe	2	2	Shake well	shake before using	2	2	If this medicine makes you dizzy, do not drive	do not take and drive or opperate vehicle	3	2	Do not smoke	no smoking	1	1	Check your pulse	check pulse	1
73.8	1	5	3	3	0	2	Take 1 hour before meals	You have one hour to eat all your food.	3	4	Wash hands, place drops in nose, wash hands again	Wash your hands before and after taking nose drops.	1	1	Store in refrigerator	Refrigerate the prescriptions.	1	1	Do not take if pregnant	Don't eat while pregnant.	1	1	Call your doctor	Call your doctor on the phone.	1	1	Dissolve in water	Drop the pill in the water, wait for it to dissolve, and drink.	2	2	Injection	Inject the medicine.	1	1	Shake well	Shake well before taking this medicine.	2	2	If this medicine makes you dizzy, do not drive	Eating this pill will make you dizzy. Don't drive after taking it.	3	2	Do not smoke	No smoking.	1	1	Check your pulse	Check your pulse.	1
78.8	1	5	1	2	1	2	Take 1 hour before meals	eat food one hour after consuming	2	2	Wash hands, place drops in nose, wash hands again	wash hands before and after treatment	2	2	Store in refrigerator	store drug in fridge	1	1	Do not take if pregnant	pregnant women shouldn't take	1	1	Call your doctor	call your doctor	1	1	Dissolve in water	dissolve in water before consuming	2	2	Injection	injected drug	1	1	Shake well	shake bottle	1	1	If this medicine makes you dizzy, do not drive	drug will make you dizzy - don't drive	3	2	Do not smoke	don't smoke	1	1	Check your pulse	check your pulse	1
66.2	2	4	1	4	2	5	Take 1 hour before meals	take a pill one hour before eating	1	1	Wash hands, place drops in nose, wash hands again	wash hands before and after using nose drops	1	1	Store in refrigerator	store pills in frig	1	1	Do not take if pregnant	do NOT take if pregnant	1	1	Call your doctor	make telephone call to doctor	1	1	Dissolve in water	dissolve pill in water; then drink	2	2	Injection	get injection	1	1	Shake well	shake bottle	1	1	If this medicine makes you dizzy, do not drive	do NOT drive after taking pill	3	3	Do not smoke	no smoking	1	1	Check your pulse	take pulse	1
[truncated: 37 more columns]
